# Supplementary material for: Laparogastroscopy—A Transgastric Laparoscopic Approach for Malignant Esophageal Stenosis
Source: Healthcare (Basel). 2023 Mar 9;11(6):815. doi: 10.3390/healthcare11060815 (PMC10048741; doi:10.3390/healthcare11060815)
Supplement: Supplementary file 1 [file healthcare-11-00815-s001.zip]

Archive with 1 entries (1 files):
- healthcare-2177265-supplementary.pdf
